# Supplementary material for: A Review of Polychlorinated Biphenyls (PCBs) Pollution in the Air: Where and How Much Are We Exposed to?
Source: Int J Environ Res Public Health. 2022 Oct 26;19(21):13923. doi: 10.3390/ijerph192113923 (PMC9657815; doi:10.3390/ijerph192113923)
Supplement: Supplementary file 1 [file ijerph-19-13923-s001.zip]

Archive with 1 entries (1 files):
- ijerph-1942301-supplementary.pdf
